# Supplementary material for: Chemotaxonomic Insights into Korean Daphne spp. and Wikstroemia spp. by Integrating Flavonoid Contents with Ecological Factors
Source: Plants (Basel). 2025 Oct 3;14(19):3059. doi: 10.3390/plants14193059 (PMC12526056; doi:10.3390/plants14193059)
Supplement: Supplementary file 1 [file plants-14-03059-s001.zip]

Archive with 1 entries (1 files):
- plants-3884668-supplementary.pdf
